# Supplementary material for: Ontogeny of Toll-Like Receptor Mediated Cytokine Responses of Human Blood Mononuclear Cells
Source: PLoS One. 2010 Nov 30;5(11):e15041. doi: 10.1371/journal.pone.0015041 (PMC2994830; doi:10.1371/journal.pone.0015041)
Supplement: Table S1 — Flow cytometric comparison of percent of cells expressing cytokines for longitudinal neonatal and adult responses to TLR stimulation. Statistical analysis of the average percentage of a given gated cell population (monocytes, cDC, or pDC) that express a given cytokine in intracellular flow cytometric analysis. Statistically significant (p<0.01) differences between age groups are indicated in bold type-set. Mean percent positive cells for each population are derived from the FloJo software, with variance represented as standard deviation calculated using Prism 5. ND = not detectable. (XLSX) [file pone.0015041.s004.xlsx]

## Sheet: TABLE
			PAM						LPS					3M-003					CpG-A
	Cytokine	Parameter measured	Mean ± SD		p value				Mean ± SD	p value				Mean ± SD	p value				Mean ± SD	p value
Monocytes
	IL-12	% positive	A	2.4 ± 0.8				A	0.3 ± 0.2				A	2.9 ± 2.6				A	ND
			2	2.5 ± 1.7			2	0.5175	0.5 ± 0.4			2	0.0003	5.4 ± 4.2			2	0.0002
			1	3.8 ± 4		1	0.1169	0.7191	0.9 ± 1		1	0.0049	0.0112	5.9 ± 3.2		1	0.4321	0.0102
			0	4.5 ± 3.6	0	0.3838	0.1169	0.4574	1 ± 0.6	0	0.0942	0.0003	0.3199	8.1 ± 3.6	0	0.0019	0.008	0.0974
	IL-6	% positive	A	25.6 ± 13.6				A	28.7 ± 10.7				A	57.3 ± 15.8				A	ND
			2	40.7 ± 11.9			2	0.0258	33.8 ± 12.8			2	0.1192	59.5 ± 18.3			2	0.0194
			1	41.4 ± 16.1		1	0.7939	0.0176	32.3 ± 11.9		1	0.5615	0.6426	52.8 ± 16.7		1	0.0214	0.5397
			0	41.4 ± 15.6	0	0.7112	0.7939	0.0078	37.7 ± 14.5	0	0.13	0.3389	0.3533	70.3 ± 12.1	0	0.0001	0.0038	0.6545
	TNF-α	% positive	A	10.7 ± 6				A	19.1 ± 8.1				A	91.2 ± 4.5				A	ND
			2	25.2 ± 10.8			2	0.2401	33 ± 11.2			2	0.5397	80.9 ± 12.3			2	0.0312
			1	26.1 ± 15.5		1	0.4859	0.0078	34.6 ± 11.7		1	0.5163	0.001	77.5 ± 15.7		1	0.2896	0.0015
			0	16.8 ± 11.2	0	0.0235	0.0366	0.0012	18.1 ± 10.1	0	0.0001	0.0001	0.0017	86.2 ± 6.9	0	0.0153	0.1419	0.0022
	Total	% positive	A	30.3 ± 13				A	35.7 ± 8.7				A	92.1 ± 3.7				A	ND
			2	47.2 ± 12.2			2	0.0068	45 ± 11.9			2	0.0415	82.4 ± 12.4			2	0.0037
			1	47.6 ± 17.5		1	0.9306	0.0258	45 ± 10.8		1	0.9184	0.0299	78.7 ± 15.7		1	0.2063	0.0009
			0	46.4 ± 15.2	0	0.4591	0.8365	0.0135	41.2 ± 14.8	0	0.2694	0.1904	0.4968	88.8 ± 5.8	0	0.0028	0.0221	0.0818
cDC
	IL-12	% positive	A	4.5 ± 3.6				A	1.8 ± 1.6				A	25 ± 13				A	ND
			2	4.6 ± 2.7			2	0.0004	2.2 ± 1.9			2	0.4227	32 ± 15.8			2	0.103
			1	3.9 ± 2.8		1	0.1358	0.8866	2.1 ± 2.1		1	0.6987	0.3227	27.2 ± 17.1		1	0.0735	0.8099
			0	9.8 ± 5.8	0	0.0001	0.0002	0.4175	4.4 ± 3.2	0	0.0026	0.0011	0.0005	31.1 ± 13.4	0	0.3505	0.7071	0.1108
	IL-6	% positive	A	15.9 ± 10				A	17 ± 7.2				A	15.2 ± 7.9				A	ND
			2	34.1 ± 12.1			2	0.0002	29.5 ± 9.9			2	0.0006	36.8 ± 14.4			2	0.0001
			1	35.5 ± 11.8		1	0.5615	0.0001	27.4 ± 8.2		1	0.933	0.0001	34.9 ± 15.1		1	0.3564	0.0001
			0	32.9 ± 16.5	0	0.8465	0.9728	0.0001	29.2 ± 13.2	0	0.5312	0.3806	0.0001	36.8 ± 17.4	0	0.7413	0.7759	0.0001
	TNF-α	% positive	A	19.6 ± 12.3				A	24.1 ± 11.5				A	51.8 ± 19.2				A	ND
			2	40.5 ± 12.7			2	0.0839	40.5 ± 16.3			2	0.3875	64.5 ± 15.7			2	0.0088
			1	44.4 ± 14.2		1	0.2651	0.0001	48.7 ± 14.5		1	0.0094	0.0001	68.1 ± 18.7		1	0.1109	0.0009
			0	25.2 ± 11.8	0	0.0001	0.0003	0.0001	26.8 ± 12.2	0	0.0001	0.0022	0.0003	65.7 ± 17.7	0	0.3931	0.4348	0.0123
	Total	% positive	A	35 ± 12.8				A	38.2 ± 10.2				A	69.6 ± 12.2				A	ND
			2	49.9 ± 11.3			2	0.0041	47.8 ± 13.7			2	0.0525	72.6 ± 12.7			2	0.4262
			1	53 ± 13		1	0.2231	0.0022	53.3 ± 13.4		1	0.0352	0.0027	72.8 ± 17.3		1	0.6406	0.2019
			0	42.8 ± 15.5	0	0.0221	0.1135	0.1315	39.1 ± 13.5	0	0.0043	0.13	0.7278	71.6 ± 17.1	0	0.6736	0.8465	0.6074
pDC
	IFN-α	% positive	A	ND							ND			69.7 ± 6.9				A	49.8 ± 14.7				A
			2											72.3 ± 11.6			2	0.0001	58.9 ± 13.5			2	0.0002
			1											80.3 ± 11.1		1	0.0002	0.0058	54.3 ± 20.4		1	0.3327	0.5468
			0											26.8 ± 11.1	0	0.0001	0.0001	0.559	24.7 ± 14.8	0	0.0001	0.0001	0.1081
	IL-6	% positive	A	ND							ND
			2														ND					ND
			1
			0
	TNF-α	% positive	A	ND							ND			55.4 ± 13.4				A	32.4 ± 13.4				A
			2											57.3 ± 14			2	0.0002	54.2 ± 11			2	0.1081
			1											59.4 ± 15.1		1	0.4842	0.4218	46.3 ± 17.9		1	0.0358	0.0225
			0											29.8 ± 14.6	0	0.0001	0.0001	0.8983	25.1 ± 16.2	0	0.0003	0.0001	0.0003
	Total	% positive	A	ND							ND			76.7 ± 6.6				A	55.4 ± 13.9				A
			2											80.2 ± 9.2			2	0.2212	71.1 ± 10.3			2	0.0058
			1											84.9 ± 9.5		1	0.0037	0.0112	64.9 ± 18.4		1	0.1965	0.0652
			0											40.8 ± 14.8	0	< 0.0001	< 0.0001	< 0.0001	34.7 ± 17.7	0	< 0.0001	< 0.0001	0.0011
